# Supplementary material for: Improved intra-array and interarray normalization of peptide microarray phosphorylation for phosphorylome and kinome profiling by rational selection of relevant spots
Source: Sci Rep. 2016 May 26;6:26695. doi: 10.1038/srep26695 (PMC4881024; doi:10.1038/srep26695)
Supplement: Supplementary Table S1 [file srep26695-s2.xls]

## Sheet: Gradients
	Gradient 1																																		Gradient 2
	-2	-2	-2	-2	-2	-2	-2	-2	-2	-2	-2	-2	-2	-2	-2	-2	-2	-2	-2	-2	-2	-2	-2	-2	-2	-2	-2	-2	-2	-2	-2	-2			0	0	0	0	0	0	0	0	0	0	0	0	0	0	0
	-1.86667	-1.86667	-1.86667	-1.86667	-1.86667	-1.86667	-1.86667	-1.86667	-1.86667	-1.86667	-1.86667	-1.86667	-1.86667	-1.86667	-1.86667	-1.86667	-1.86667	-1.86667	-1.86667	-1.86667	-1.86667	-1.86667	-1.86667	-1.86667	-1.86667	-1.86667	-1.86667	-1.86667	-1.86667	-1.86667	-1.86667	-1.86667			0	0	0	0	0	0	0	0	0	0	0	0	0	0	0
	-1.73333	-1.73333	-1.73333	-1.73333	-1.73333	-1.73333	-1.73333	-1.73333	-1.73333	-1.73333	-1.73333	-1.73333	-1.73333	-1.73333	-1.73333	-1.73333	-1.73333	-1.73333	-1.73333	-1.73333	-1.73333	-1.73333	-1.73333	-1.73333	-1.73333	-1.73333	-1.73333	-1.73333	-1.73333	-1.73333	-1.73333	-1.73333			0	0	0	0	0	0	0	0	0	0	0	0	0	0	0
	-1.6	-1.6	-1.6	-1.6	-1.6	-1.6	-1.6	-1.6	-1.6	-1.6	-1.6	-1.6	-1.6	-1.6	-1.6	-1.6	-1.6	-1.6	-1.6	-1.6	-1.6	-1.6	-1.6	-1.6	-1.6	-1.6	-1.6	-1.6	-1.6	-1.6	-1.6	-1.6			0	0	0	0	0	0	0	0	0	0	0	0	0	0	0
	-1.46667	-1.46667	-1.46667	-1.46667	-1.46667	-1.46667	-1.46667	-1.46667	-1.46667	-1.46667	-1.46667	-1.46667	-1.46667	-1.46667	-1.46667	-1.46667	-1.46667	-1.46667	-1.46667	-1.46667	-1.46667	-1.46667	-1.46667	-1.46667	-1.46667	-1.46667	-1.46667	-1.46667	-1.46667	-1.46667	-1.46667	-1.46667			0	0	0	0	0	0	0	0	0	0	0	0	0	0	0
	-1.33333	-1.33333	-1.33333	-1.33333	-1.33333	-1.33333	-1.33333	-1.33333	-1.33333	-1.33333	-1.33333	-1.33333	-1.33333	-1.33333	-1.33333	-1.33333	-1.33333	-1.33333	-1.33333	-1.33333	-1.33333	-1.33333	-1.33333	-1.33333	-1.33333	-1.33333	-1.33333	-1.33333	-1.33333	-1.33333	-1.33333	-1.33333			0	0	0	0	0	0	0	0	0	0	0	0	0	0	0
	-1.2	-1.2	-1.2	-1.2	-1.2	-1.2	-1.2	-1.2	-1.2	-1.2	-1.2	-1.2	-1.2	-1.2	-1.2	-1.2	-1.2	-1.2	-1.2	-1.2	-1.2	-1.2	-1.2	-1.2	-1.2	-1.2	-1.2	-1.2	-1.2	-1.2	-1.2	-1.2			0	0	0	0	0	0	0	0	0	0	0	0	0	0	0
	-1.06667	-1.06667	-1.06667	-1.06667	-1.06667	-1.06667	-1.06667	-1.06667	-1.06667	-1.06667	-1.06667	-1.06667	-1.06667	-1.06667	-1.06667	-1.06667	-1.06667	-1.06667	-1.06667	-1.06667	-1.06667	-1.06667	-1.06667	-1.06667	-1.06667	-1.06667	-1.06667	-1.06667	-1.06667	-1.06667	-1.06667	-1.06667			0	0	0	0	0	0	0	0	0	0	0	0	0	0	0
	-0.933333	-0.933333	-0.933333	-0.933333	-0.933333	-0.933333	-0.933333	-0.933333	-0.933333	-0.933333	-0.933333	-0.933333	-0.933333	-0.933333	-0.933333	-0.933333	-0.933333	-0.933333	-0.933333	-0.933333	-0.933333	-0.933333	-0.933333	-0.933333	-0.933333	-0.933333	-0.933333	-0.933333	-0.933333	-0.933333	-0.933333	-0.933333			0	0	0	0	0	0	0	0	0	0	0	0	0	0	0
	-0.8	-0.8	-0.8	-0.8	-0.8	-0.8	-0.8	-0.8	-0.8	-0.8	-0.8	-0.8	-0.8	-0.8	-0.8	-0.8	-0.8	-0.8	-0.8	-0.8	-0.8	-0.8	-0.8	-0.8	-0.8	-0.8	-0.8	-0.8	-0.8	-0.8	-0.8	-0.8			0	0	0	0	0	0	0	0	0	0	0	0	0	0	0
	-0.666667	-0.666667	-0.666667	-0.666667	-0.666667	-0.666667	-0.666667	-0.666667	-0.666667	-0.666667	-0.666667	-0.666667	-0.666667	-0.666667	-0.666667	-0.666667	-0.666667	-0.666667	-0.666667	-0.666667	-0.666667	-0.666667	-0.666667	-0.666667	-0.666667	-0.666667	-0.666667	-0.666667	-0.666667	-0.666667	-0.666667	-0.666667			0	0	0	0	0	0	0	0	0	0	0	0	0	0	0
	-0.533333	-0.533333	-0.533333	-0.533333	-0.533333	-0.533333	-0.533333	-0.533333	-0.533333	-0.533333	-0.533333	-0.533333	-0.533333	-0.533333	-0.533333	-0.533333	-0.533333	-0.533333	-0.533333	-0.533333	-0.533333	-0.533333	-0.533333	-0.533333	-0.533333	-0.533333	-0.533333	-0.533333	-0.533333	-0.533333	-0.533333	-0.533333			0	0	0	0	0	0	0	0	0	0	0	0	0	0	0
	-0.4	-0.4	-0.4	-0.4	-0.4	-0.4	-0.4	-0.4	-0.4	-0.4	-0.4	-0.4	-0.4	-0.4	-0.4	-0.4	-0.4	-0.4	-0.4	-0.4	-0.4	-0.4	-0.4	-0.4	-0.4	-0.4	-0.4	-0.4	-0.4	-0.4	-0.4	-0.4			0	0	0	0	0	0	0	0	0	0	0	0	0	0	0
	-0.266667	-0.266667	-0.266667	-0.266667	-0.266667	-0.266667	-0.266667	-0.266667	-0.266667	-0.266667	-0.266667	-0.266667	-0.266667	-0.266667	-0.266667	-0.266667	-0.266667	-0.266667	-0.266667	-0.266667	-0.266667	-0.266667	-0.266667	-0.266667	-0.266667	-0.266667	-0.266667	-0.266667	-0.266667	-0.266667	-0.266667	-0.266667			0	0	0	0	0	0	0	0	0	0	0	0	0	0	0
	-0.133333	-0.133333	-0.133333	-0.133333	-0.133333	-0.133333	-0.133333	-0.133333	-0.133333	-0.133333	-0.133333	-0.133333	-0.133333	-0.133333	-0.133333	-0.133333	-0.133333	-0.133333	-0.133333	-0.133333	-0.133333	-0.133333	-0.133333	-0.133333	-0.133333	-0.133333	-0.133333	-0.133333	-0.133333	-0.133333	-0.133333	-0.133333			0	0	0	0	0	0	0	0	0	0	0	0	0	0	0
	0	0	0	0	0	0	0	0	0	0	0	0	0	0	0	0	0	0	0	0	0	0	0	0	0	0	0	0	0	0	0	0			0	0	0	0	0	0	0	0	0	0	0	0	0	0	0
	0	0	0	0	0	0	0	0	0	0	0	0	0	0	0	0	0	0	0	0	0	0	0	0	0	0	0	0	0	0	0	0			0	0	0	0	0	0	0	0	0	0	0	0	0	0	0
	0	0	0	0	0	0	0	0	0	0	0	0	0	0	0	0	0	0	0	0	0	0	0	0	0	0	0	0	0	0	0	0			0	0	0	0	0	0	0	0	0	0	0	0	0	0	0
	0	0	0	0	0	0	0	0	0	0	0	0	0	0	0	0	0	0	0	0	0	0	0	0	0	0	0	0	0	0	0	0			0	0	0	0	0	0	0	0	0	0	0	0	0	0	0
	0	0	0	0	0	0	0	0	0	0	0	0	0	0	0	0	0	0	0	0	0	0	0	0	0	0	0	0	0	0	0	0			0	0	0	0	0	0	0	0	0	0	0	0	0	0	0
	0	0	0	0	0	0	0	0	0	0	0	0	0	0	0	0	0	0	0	0	0	0	0	0	0	0	0	0	0	0	0	0			0	0	0	0	0	0	0	0	0	0	0	0	0	0	0
	0	0	0	0	0	0	0	0	0	0	0	0	0	0	0	0	0	0	0	0	0	0	0	0	0	0	0	0	0	0	0	0			0	0	0	0	0	0	0	0	0	0	0	0	0	0	0
	0	0	0	0	0	0	0	0	0	0	0	0	0	0	0	0	0	0	0	0	0	0	0	0	0	0	0	0	0	0	0	0			0	0	0	0	0	0	0	0	0	0	0	0	0	0	0
	0	0	0	0	0	0	0	0	0	0	0	0	0	0	0	0	0	0	0	0	0	0	0	0	0	0	0	0	0	0	0	0			0	0	0	0	0	0	0	0	0	0	0	0	0	0	0
	0	0	0	0	0	0	0	0	0	0	0	0	0	0	0	0	0	0	0	0	0	0	0	0	0	0	0	0	0	0	0	0			0	0	0	0	0	0	0	0	0	0	0	0	0	0	0
	0	0	0	0	0	0	0	0	0	0	0	0	0	0	0	0	0	0	0	0	0	0	0	0	0	0	0	0	0	0	0	0			0	0	0	0	0	0	0	0	0	0	0	0	0	0	0
	0	0	0	0	0	0	0	0	0	0	0	0	0	0	0	0	0	0	0	0	0	0	0	0	0	0	0	0	0	0	0	0			0	0	0	0	0	0	0	0	0	0	0	0	0	0	0
	0	0	0	0	0	0	0	0	0	0	0	0	0	0	0	0	0	0	0	0	0	0	0	0	0	0	0	0	0	0	0	0			0	0	0	0	0	0	0	0	0	0	0	0	0	0	0
	0	0	0	0	0	0	0	0	0	0	0	0	0	0	0	0	0	0	0	0	0	0	0	0	0	0	0	0	0	0	0	0			0	0	0	0	0	0	0	0	0	0	0	0	0	0	0
	0	0	0	0	0	0	0	0	0	0	0	0	0	0	0	0	0	0	0	0	0	0	0	0	0	0	0	0	0	0	0	0			0	0	0	0	0	0	0	0	0	0	0	0	0	0	0
	0	0	0	0	0	0	0	0	0	0	0	0	0	0	0	0	0	0	0	0	0	0	0	0	0	0	0	0	0	0	0	0			0	0	0	0	0	0	0	0	0	0	0	0	0	0	0
	0	0	0	0	0	0	0	0	0	0	0	0	0	0	0	0	0	0	0	0	0	0	0	0	0	0	0	0	0	0	0	0			0	0	0	0	0	0	0	0	0	0	0	0	0	0	0
	0	0	0	0	0	0	0	0	0	0	0	0	0	0	0	0	0	0	0	0	0	0	0	0	0	0	0	0	0	0	0	0			0	0	0	0	0	0	0	0	0	0	0	0	0	0	0
	0	0	0	0	0	0	0	0	0	0	0	0	0	0	0	0	0	0	0	0	0	0	0	0	0	0	0	0	0	0	0	0			0	0	0	0	0	0	0	0	0	0	0	0	0	0	0
	0	0	0	0	0	0	0	0	0	0	0	0	0	0	0	0	0	0	0	0	0	0	0	0	0	0	0	0	0	0	0	0			0	0	0	0	0	0	0	0	0	0	0	0	0	0	0
	0	0	0	0	0	0	0	0	0	0	0	0	0	0	0	0	0	0	0	0	0	0	0	0	0	0	0	0	0	0	0	0			0	0	0	0	0	0	0	0	0	0	0	0	0	0	0
	0	0	0	0	0	0	0	0	0	0	0	0	0	0	0	0	0	0	0	0	0	0	0	0	0	0	0	0	0	0	0	0			0	0	0	0	0	0	0	0	0	0	0	0	0	0	0
	0	0	0	0	0	0	0	0	0	0	0	0	0	0	0	0	0	0	0	0	0	0	0	0	0	0	0	0	0	0	0	0			0	0	0	0	0	0	0	0	0	0	0	0	0	0	0
	0	0	0	0	0	0	0	0	0	0	0	0	0	0	0	0	0	0	0	0	0	0	0	0	0	0	0	0	0	0	0	0			0	0	0	0	0	0	0	0	0	0	0	0	0	0	0
	0	0	0	0	0	0	0	0	0	0	0	0	0	0	0	0	0	0	0	0	0	0	0	0	0	0	0	0	0	0	0	0			0	0	0	0	0	0	0	0	0	0	0	0	0	0	0
	0	0	0	0	0	0	0	0	0	0	0	0	0	0	0	0	0	0	0	0	0	0	0	0	0	0	0	0	0	0	0	0			0	0	0	0	0	0	0	0	0	0	0	0	0	0	0
	0	0	0	0	0	0	0	0	0	0	0	0	0	0	0	0	0	0	0	0	0	0	0	0	0	0	0	0	0	0	0	0			0	0	0	0	0	0	0	0	0	0	0	0	0	0	0
	0	0	0	0	0	0	0	0	0	0	0	0	0	0	0	0	0	0	0	0	0	0	0	0	0	0	0	0	0	0	0	0			0	0	0	0	0	0	0	0	0	0	0	0	0	0	0
	0	0	0	0	0	0	0	0	0	0	0	0	0	0	0	0	0	0	0	0	0	0	0	0	0	0	0	0	0	0	0	0			0	0	0	0	0	0	0	0	0	0	0	0	0	0	0
	0	0	0	0	0	0	0	0	0	0	0	0	0	0	0	0	0	0	0	0	0	0	0	0	0	0	0	0	0	0	0	0			0	0	0	0	0	0	0	0	0	0	0	0	0	0	0
	0	0	0	0	0	0	0	0	0	0	0	0	0	0	0	0	0	0	0	0	0	0	0	0	0	0	0	0	0	0	0	0			0	0	0	0	0	0	0	0	0	0	0	0	0	0	0
	0	0	0	0	0	0	0	0	0	0	0	0	0	0	0	0	0	0	0	0	0	0	0	0	0	0	0	0	0	0	0	0			0	0	0	0	0	0	0	0	0	0	0	0	0	0	0
	0	0	0	0	0	0	0	0	0	0	0	0	0	0	0	0	0	0	0	0	0	0	0	0	0	0	0	0	0	0	0	0			0	0	0	0	0	0	0	0	0	0	0	0	0	0	0
	0	0	0	0	0	0	0	0	0	0	0	0	0	0	0	0	0	0	0	0	0	0	0	0	0	0	0	0	0	0	0	0			0	0	0	0	0	0	0	0	0	0	0	0	0	0	0
	0	0	0	0	0	0	0	0	0	0	0	0	0	0	0	0	0	0	0	0	0	0	0	0	0	0	0	0	0	0	0	0			0	0	0	0	0	0	0	0	0	0	0	0	0	0	0
	0	0	0	0	0	0	0	0	0	0	0	0	0	0	0	0	0	0	0	0	0	0	0	0	0	0	0	0	0	0	0	0			0	0	0	0	0	0	0	0	0	0	0	0	0	0	0
	0	0	0	0	0	0	0	0	0	0	0	0	0	0	0	0	0	0	0	0	0	0	0	0	0	0	0	0	0	0	0	0			0	0	0	0	0	0	0	0	0	0	0	0	0	0	0
	0	0	0	0	0	0	0	0	0	0	0	0	0	0	0	0	0	0	0	0	0	0	0	0	0	0	0	0	0	0	0	0			0	0	0	0	0	0	0	0	0	0	0	0	0	0	0
	0	0	0	0	0	0	0	0	0	0	0	0	0	0	0	0	0	0	0	0	0	0	0	0	0	0	0	0	0	0	0	0			0	0	0	0	0	0	0	0	0	0	0	0	0	0	0
	0	0	0	0	0	0	0	0	0	0	0	0	0	0	0	0	0	0	0	0	0	0	0	0	0	0	0	0	0	0	0	0			0	0	0	0	0	0	0	0	0	0	0	0	0	0	0
	0	0	0	0	0	0	0	0	0	0	0	0	0	0	0	0	0	0	0	0	0	0	0	0	0	0	0	0	0	0	0	0			0	0	0	0	0	0	0	0	0	0	0	0	0	0	0
	0	0	0	0	0	0	0	0	0	0	0	0	0	0	0	0	0	0	0	0	0	0	0	0	0	0	0	0	0	0	0	0			0	0	0	0	0	0	0	0	0	0	0	0	0	0	0
	0	0	0	0	0	0	0	0	0	0	0	0	0	0	0	0	0	0	0	0	0	0	0	0	0	0	0	0	0	0	0	0			0	0	0	0	0	0	0	0	0	0	0	0	0	0	0
	0	0	0	0	0	0	0	0	0	0	0	0	0	0	0	0	0	0	0	0	0	0	0	0	0	0	0	0	0	0	0	0			0	0	0	0	0	0	0	0	0	0	0	0	0	0	0
	0	0	0	0	0	0	0	0	0	0	0	0	0	0	0	0	0	0	0	0	0	0	0	0	0	0	0	0	0	0	0	0			0	0	0	0	0	0	0	0	0	0	0	0	0	0	0
	0	0	0	0	0	0	0	0	0	0	0	0	0	0	0	0	0	0	0	0	0	0	0	0	0	0	0	0	0	0	0	0			0	0	0	0	0	0	0	0	0	0	0	0	0	0	0
	0	0	0	0	0	0	0	0	0	0	0	0	0	0	0	0	0	0	0	0	0	0	0	0	0	0	0	0	0	0	0	0			0	0	0	0	0	0	0	0	0	0	0	0	0	0	0
	0	0	0	0	0	0	0	0	0	0	0	0	0	0	0	0	0	0	0	0	0	0	0	0	0	0	0	0	0	0	0	0			0	0	0	0	0	0	0	0	0	0	0	0	0	0	0
	0	0	0	0	0	0	0	0	0	0	0	0	0	0	0	0	0	0	0	0	0	0	0	0	0	0	0	0	0	0	0	0			0	0	0	0	0	0	0	0	0	0	0	0	0	0	0
	0	0	0	0	0	0	0	0	0	0	0	0	0	0	0	0	0	0	0	0	0	0	0	0	0	0	0	0	0	0	0	0			0	0	0	0	0	0	0	0	0	0	0	0	0	0	0
	0	0	0	0	0	0	0	0	0	0	0	0	0	0	0	0	0	0	0	0	0	0	0	0	0	0	0	0	0	0	0	0			0	0	0	0	0	0	0	0	0	0	0	0	0	0	0
	0	0	0	0	0	0	0	0	0	0	0	0	0	0	0	0	0	0	0	0	0	0	0	0	0	0	0	0	0	0	0	0			0	0	0	0	0	0	0	0	0	0	0	0	0	0	0
	0	0	0	0	0	0	0	0	0	0	0	0	0	0	0	0	0	0	0	0	0	0	0	0	0	0	0	0	0	0	0	0			0	0	0	0	0	0	0	0	0	0	0	0	0	0	0
	0	0	0	0	0	0	0	0	0	0	0	0	0	0	0	0	0	0	0	0	0	0	0	0	0	0	0	0	0	0	0	0			0	0	0	0	0	0	0	0	0	0	0	0	0	0	0
	0	0	0	0	0	0	0	0	0	0	0	0	0	0	0	0	0	0	0	0	0	0	0	0	0	0	0	0	0	0	0	0			0	0	0	0	0	0	0	0	0	0	0	0	0	0	0
	0	0	0	0	0	0	0	0	0	0	0	0	0	0	0	0	0	0	0	0	0	0	0	0	0	0	0	0	0	0	0	0			0	0	0	0	0	0	0	0	0	0	0	0	0	0	0
	0	0	0	0	0	0	0	0	0	0	0	0	0	0	0	0	0	0	0	0	0	0	0	0	0	0	0	0	0	0	0	0			0	0	0	0	0	0	0	0	0	0	0	0	0	0	0
	0	0	0	0	0	0	0	0	0	0	0	0	0	0	0	0	0	0	0	0	0	0	0	0	0	0	0	0	0	0	0	0			0	0	0	0	0	0	0	0	0	0	0	0	0	0	0
	0	0	0	0	0	0	0	0	0	0	0	0	0	0	0	0	0	0	0	0	0	0	0	0	0	0	0	0	0	0	0	0			0	0	0	0	0	0	0	0	0	0	0	0	0	0	0
	0	0	0	0	0	0	0	0	0	0	0	0	0	0	0	0	0	0	0	0	0	0	0	0	0	0	0	0	0	0	0	0			0	0	0	0	0	0	0	0	0	0	0	0	0	0	0
	0	0	0	0	0	0	0	0	0	0	0	0	0	0	0	0	0	0	0	0	0	0	0	0	0	0	0	0	0	0	0	0			0	0	0	0	0	0	0	0	0	0	0	0	0	0	0
	0	0	0	0	0	0	0	0	0	0	0	0	0	0	0	0	0	0	0	0	0	0	0	0	0	0	0	0	0	0	0	0			0	0	0	0	0	0	0	0	0	0	0	0	0	0	0
	0	0	0	0	0	0	0	0	0	0	0	0	0	0	0	0	0	0	0	0	0	0	0	0	0	0	0	0	0	0	0	0			0	0	0	0	0	0	0	0	0	0	0	0	0	0	0
	0	0	0	0	0	0	0	0	0	0	0	0	0	0	0	0	0	0	0	0	0	0	0	0	0	0	0	0	0	0	0	0			0	0	0	0	0	0	0	0	0	0	0	0	0	0	0
	0	0	0	0	0	0	0	0	0	0	0	0	0	0	0	0	0	0	0	0	0	0	0	0	0	0	0	0	0	0	0	0			0	0	0	0	0	0	0	0	0	0	0	0	0	0	0
	0	0	0	0	0	0	0	0	0	0	0	0	0	0	0	0	0	0	0	0	0	0	0	0	0	0	0	0	0	0	0	0			0	0	0	0	0	0	0	0	0	0	0	0	0	0	0
	0	0	0	0	0	0	0	0	0	0	0	0	0	0	0	0	0	0	0	0	0	0	0	0	0	0	0	0	0	0	0	0			-0.133333	-0.133333	-0.133333	-0.133333	-0.133333	-0.133333	-0.133333	-0.133333	-0.133333	-0.133333	-0.133333	-0.133333	-0.133333	-0.133333	-0.133333
	0	0	0	0	0	0	0	0	0	0	0	0	0	0	0	0	0	0	0	0	0	0	0	0	0	0	0	0	0	0	0	0			-0.266667	-0.266667	-0.266667	-0.266667	-0.266667	-0.266667	-0.266667	-0.266667	-0.266667	-0.266667	-0.266667	-0.266667	-0.266667	-0.266667	-0.266667
	0	0	0	0	0	0	0	0	0	0	0	0	0	0	0	0	0	0	0	0	0	0	0	0	0	0	0	0	0	0	0	0			-0.4	-0.4	-0.4	-0.4	-0.4	-0.4	-0.4	-0.4	-0.4	-0.4	-0.4	-0.4	-0.4	-0.4	-0.4
	0	0	0	0	0	0	0	0	0	0	0	0	0	0	0	0	0	0	0	0	0	0	0	0	0	0	0	0	0	0	0	0			-0.533333	-0.533333	-0.533333	-0.533333	-0.533333	-0.533333	-0.533333	-0.533333	-0.533333	-0.533333	-0.533333	-0.533333	-0.533333	-0.533333	-0.533333
	0	0	0	0	0	0	0	0	0	0	0	0	0	0	0	0	0	0	0	0	0	0	0	0	0	0	0	0	0	0	0	0			-0.666667	-0.666667	-0.666667	-0.666667	-0.666667	-0.666667	-0.666667	-0.666667	-0.666667	-0.666667	-0.666667	-0.666667	-0.666667	-0.666667	-0.666667
	0	0	0	0	0	0	0	0	0	0	0	0	0	0	0	0	0	0	0	0	0	0	0	0	0	0	0	0	0	0	0	0			-0.8	-0.8	-0.8	-0.8	-0.8	-0.8	-0.8	-0.8	-0.8	-0.8	-0.8	-0.8	-0.8	-0.8	-0.8
	0	0	0	0	0	0	0	0	0	0	0	0	0	0	0	0	0	0	0	0	0	0	0	0	0	0	0	0	0	0	0	0			-0.933333	-0.933333	-0.933333	-0.933333	-0.933333	-0.933333	-0.933333	-0.933333	-0.933333	-0.933333	-0.933333	-0.933333	-0.933333	-0.933333	-0.933333
	0	0	0	0	0	0	0	0	0	0	0	0	0	0	0	0	0	0	0	0	0	0	0	0	0	0	0	0	0	0	0	0			-1.06667	-1.06667	-1.06667	-1.06667	-1.06667	-1.06667	-1.06667	-1.06667	-1.06667	-1.06667	-1.06667	-1.06667	-1.06667	-1.06667	-1.06667
	0	0	0	0	0	0	0	0	0	0	0	0	0	0	0	0	0	0	0	0	0	0	0	0	0	0	0	0	0	0	0	0			-1.2	-1.2	-1.2	-1.2	-1.2	-1.2	-1.2	-1.2	-1.2	-1.2	-1.2	-1.2	-1.2	-1.2	-1.2
	0	0	0	0	0	0	0	0	0	0	0	0	0	0	0	0	0	0	0	0	0	0	0	0	0	0	0	0	0	0	0	0			-1.33333	-1.33333	-1.33333	-1.33333	-1.33333	-1.33333	-1.33333	-1.33333	-1.33333	-1.33333	-1.33333	-1.33333	-1.33333	-1.33333	-1.33333
	0	0	0	0	0	0	0	0	0	0	0	0	0	0	0	0	0	0	0	0	0	0	0	0	0	0	0	0	0	0	0	0			-1.46667	-1.46667	-1.46667	-1.46667	-1.46667	-1.46667	-1.46667	-1.46667	-1.46667	-1.46667	-1.46667	-1.46667	-1.46667	-1.46667	-1.46667
	0	0	0	0	0	0	0	0	0	0	0	0	0	0	0	0	0	0	0	0	0	0	0	0	0	0	0	0	0	0	0	0			-1.6	-1.6	-1.6	-1.6	-1.6	-1.6	-1.6	-1.6	-1.6	-1.6	-1.6	-1.6	-1.6	-1.6	-1.6
	0	0	0	0	0	0	0	0	0	0	0	0	0	0	0	0	0	0	0	0	0	0	0	0	0	0	0	0	0	0	0	0			-1.73333	-1.73333	-1.73333	-1.73333	-1.73333	-1.73333	-1.73333	-1.73333	-1.73333	-1.73333	-1.73333	-1.73333	-1.73333	-1.73333	-1.73333
	0	0	0	0	0	0	0	0	0	0	0	0	0	0	0	0	0	0	0	0	0	0	0	0	0	0	0	0	0	0	0	0			-1.86667	-1.86667	-1.86667	-1.86667	-1.86667	-1.86667	-1.86667	-1.86667	-1.86667	-1.86667	-1.86667	-1.86667	-1.86667	-1.86667	-1.86667
	0	0	0	0	0	0	0	0	0	0	0	0	0	0	0	0	0	0	0	0	0	0	0	0	0	0	0	0	0	0	0	0			-2	-2	-2	-2	-2	-2	-2	-2	-2	-2	-2	-2	-2	-2	-2
[truncated: 177 more columns]

## Sheet: Gradients (2)
	Gradient 8																																		Gradient 9
	-2	-2	-2	-2	-2	-2	-2	-2	-2	-2	-2	-2	-2	-2	-2	-2	-2	-2	-2	-2	-2	-2	-2	-2	-2	-2	-2	-2	-2	-2	-2	-2			-2	-2	-2	-2	-2	-2	-2	-2	-2	-2	-2	-2	-2	-2	-2
	-1.86667	-1.86667	-1.86667	-1.86667	-1.86667	-1.86667	-1.86667	-1.86667	-1.86667	-1.86667	-1.86667	-1.86667	-1.86667	-1.86667	-1.86667	-1.86667	-1.86667	-1.86667	-1.86667	-1.86667	-1.86667	-1.86667	-1.86667	-1.86667	-1.86667	-1.86667	-1.86667	-1.86667	-1.86667	-1.86667	-1.86667	-1.86667			-1.86667	-1.86667	-1.86667	-1.86667	-1.86667	-1.86667	-1.86667	-1.86667	-1.86667	-1.86667	-1.86667	-1.86667	-1.86667	-1.86667	-1.86667
	-1.73333	-1.73333	-1.73333	-1.73333	-1.73333	-1.73333	-1.73333	-1.73333	-1.73333	-1.73333	-1.73333	-1.73333	-1.73333	-1.73333	-1.73333	-1.73333	-1.73333	-1.73333	-1.73333	-1.73333	-1.73333	-1.73333	-1.73333	-1.73333	-1.73333	-1.73333	-1.73333	-1.73333	-1.73333	-1.73333	-1.73333	-1.73333			-1.73333	-1.73333	-1.73333	-1.73333	-1.73333	-1.73333	-1.73333	-1.73333	-1.73333	-1.73333	-1.73333	-1.73333	-1.73333	-1.73333	-1.73333
	-1.6	-1.6	-1.6	-1.6	-1.6	-1.6	-1.6	-1.6	-1.6	-1.6	-1.6	-1.6	-1.6	-1.6	-1.6	-1.6	-1.6	-1.6	-1.6	-1.6	-1.6	-1.6	-1.6	-1.6	-1.6	-1.6	-1.6	-1.6	-1.6	-1.6	-1.6	-1.6			-1.6	-1.6	-1.6	-1.6	-1.6	-1.6	-1.6	-1.6	-1.6	-1.6	-1.6	-1.6	-1.6	-1.6	-1.6
	-1.46667	-1.46667	-1.46667	-1.46667	-1.46667	-1.46667	-1.46667	-1.46667	-1.46667	-1.46667	-1.46667	-1.46667	-1.46667	-1.46667	-1.46667	-1.46667	-1.46667	-1.46667	-1.46667	-1.46667	-1.46667	-1.46667	-1.46667	-1.46667	-1.46667	-1.46667	-1.46667	-1.46667	-1.46667	-1.46667	-1.46667	-1.46667			-1.46667	-1.46667	-1.46667	-1.46667	-1.46667	-1.46667	-1.46667	-1.46667	-1.46667	-1.46667	-1.46667	-1.46667	-1.46667	-1.46667	-1.46667
	-1.33333	-1.33333	-1.33333	-1.33333	-1.33333	-1.33333	-1.33333	-1.33333	-1.33333	-1.33333	-1.33333	-1.33333	-1.33333	-1.33333	-1.33333	-1.33333	-1.33333	-1.33333	-1.33333	-1.33333	-1.33333	-1.33333	-1.33333	-1.33333	-1.33333	-1.33333	-1.33333	-1.33333	-1.33333	-1.33333	-1.33333	-1.33333			-1.33333	-1.33333	-1.33333	-1.33333	-1.33333	-1.33333	-1.33333	-1.33333	-1.33333	-1.33333	-1.33333	-1.33333	-1.33333	-1.33333	-1.33333
	-1.2	-1.2	-1.2	-1.2	-1.2	-1.2	-1.2	-1.2	-1.2	-1.2	-1.2	-1.2	-1.2	-1.2	-1.2	-1.2	-1.2	-1.2	-1.2	-1.2	-1.2	-1.2	-1.2	-1.2	-1.2	-1.2	-1.2	-1.2	-1.2	-1.2	-1.2	-1.2			-1.2	-1.2	-1.2	-1.2	-1.2	-1.2	-1.2	-1.2	-1.2	-1.2	-1.2	-1.2	-1.2	-1.2	-1.2
	-1.06667	-1.06667	-1.06667	-1.06667	-1.06667	-1.06667	-1.06667	-1.06667	-1.06667	-1.06667	-1.06667	-1.06667	-1.06667	-1.06667	-1.06667	-1.06667	-1.06667	-1.06667	-1.06667	-1.06667	-1.06667	-1.06667	-1.06667	-1.06667	-1.06667	-1.06667	-1.06667	-1.06667	-1.06667	-1.06667	-1.06667	-1.06667			-1.06667	-1.06667	-1.06667	-1.06667	-1.06667	-1.06667	-1.06667	-1.06667	-1.06667	-1.06667	-1.06667	-1.06667	-1.06667	-1.06667	-1.06667
	-0.933333	-0.933333	-0.933333	-0.933333	-0.933333	-0.933333	-0.933333	-0.933333	-0.933333	-0.933333	-0.933333	-0.933333	-0.933333	-0.933333	-0.933333	-0.933333	-0.933333	-0.933333	-0.933333	-0.933333	-0.933333	-0.933333	-0.933333	-0.933333	-0.933333	-0.933333	-0.933333	-0.933333	-0.933333	-0.933333	-0.933333	-0.933333			-0.933333	-0.933333	-0.933333	-0.933333	-0.933333	-0.933333	-0.933333	-0.933333	-0.933333	-0.933333	-0.933333	-0.933333	-0.933333	-0.933333	-0.933333
	-0.8	-0.8	-0.8	-0.8	-0.8	-0.8	-0.8	-0.8	-0.8	-0.8	-0.8	-0.8	-0.8	-0.8	-0.8	-0.8	-0.8	-0.8	-0.8	-0.8	-0.8	-0.8	-0.8	-0.8	-0.8	-0.8	-0.8	-0.8	-0.8	-0.8	-0.8	-0.8			-0.8	-0.8	-0.8	-0.8	-0.8	-0.8	-0.8	-0.8	-0.8	-0.8	-0.8	-0.8	-0.8	-0.8	-0.8
	-0.666667	-0.666667	-0.666667	-0.666667	-0.666667	-0.666667	-0.666667	-0.666667	-0.666667	-0.666667	-0.666667	-0.666667	-0.666667	-0.666667	-0.666667	-0.666667	-0.666667	-0.666667	-0.666667	-0.666667	-0.666667	-0.666667	-0.666667	-0.666667	-0.666667	-0.666667	-0.666667	-0.666667	-0.666667	-0.666667	-0.666667	-0.666667			-0.666667	-0.666667	-0.666667	-0.666667	-0.666667	-0.666667	-0.666667	-0.666667	-0.666667	-0.666667	-0.666667	-0.666667	-0.666667	-0.666667	-0.666667
	-0.533333	-0.533333	-0.533333	-0.533333	-0.533333	-0.533333	-0.533333	-0.533333	-0.533333	-0.533333	-0.533333	-0.533333	-0.533333	-0.533333	-0.533333	-0.533333	-0.533333	-0.533333	-0.533333	-0.533333	-0.533333	-0.533333	-0.533333	-0.533333	-0.533333	-0.533333	-0.533333	-0.533333	-0.533333	-0.533333	-0.533333	-0.533333			-0.533333	-0.533333	-0.533333	-0.533333	-0.533333	-0.533333	-0.533333	-0.533333	-0.533333	-0.533333	-0.533333	-0.533333	-0.533333	-0.533333	-0.533333
	-0.4	-0.4	-0.4	-0.4	-0.4	-0.4	-0.4	-0.4	-0.4	-0.4	-0.4	-0.4	-0.4	-0.4	-0.4	-0.4	-0.4	-0.4	-0.4	-0.4	-0.4	-0.4	-0.4	-0.4	-0.4	-0.4	-0.4	-0.4	-0.4	-0.4	-0.4	-0.4			-0.4	-0.4	-0.4	-0.4	-0.4	-0.4	-0.4	-0.4	-0.4	-0.4	-0.4	-0.4	-0.4	-0.4	-0.4
	-0.266667	-0.266667	-0.266667	-0.266667	-0.266667	-0.266667	-0.266667	-0.266667	-0.266667	-0.266667	-0.266667	-0.266667	-0.266667	-0.266667	-0.266667	-0.266667	-0.266667	-0.266667	-0.266667	-0.266667	-0.266667	-0.266667	-0.266667	-0.266667	-0.266667	-0.266667	-0.266667	-0.266667	-0.266667	-0.266667	-0.266667	-0.266667			-0.266667	-0.266667	-0.266667	-0.266667	-0.266667	-0.266667	-0.266667	-0.266667	-0.266667	-0.266667	-0.266667	-0.266667	-0.266667	-0.266667	-0.266667
	-0.133333	-0.133333	-0.133333	-0.133333	-0.133333	-0.133333	-0.133333	-0.133333	-0.133333	-0.133333	-0.133333	-0.133333	-0.133333	-0.133333	-0.133333	-0.133333	-0.133333	-0.133333	-0.133333	-0.133333	-0.133333	-0.133333	-0.133333	-0.133333	-0.133333	-0.133333	-0.133333	-0.133333	-0.133333	-0.133333	-0.133333	-0.133333			-0.133333	-0.133333	-0.133333	-0.133333	-0.133333	-0.133333	-0.133333	-0.133333	-0.133333	-0.133333	-0.133333	-0.133333	-0.133333	-0.133333	-0.133333
	0	0	0	0	0	0	0	0	0	0	0	0	0	0	0	0	0	0	0	0	0	0	0	0	0	0	0	0	0	0	0	0			0	0	0	0	0	0	0	0	0	0	0	0	0	0	0
	0	0	0	0	0	0	0	0	0	0	0	0	0	0	0	0	0	0	0	0	0	0	0	0	0	0	0	0	0	0	0	0			0	0	0	0	0	0	0	0	0	0	0	0	0	0	0
	0	0	0	0	0	0	0	0	0	0	0	0	0	0	0	0	0	0	0	0	0	0	0	0	0	0	0	0	0	0	0	0			0	0	0	0	0	0	0	0	0	0	0	0	0	0	0
	0	0	0	0	0	0	0	0	0	0	0	0	0	0	0	0	0	0	0	0	0	0	0	0	0	0	0	0	0	0	0	0			0	0	0	0	0	0	0	0	0	0	0	0	0	0	0
	0	0	0	0	0	0	0	0	0	0	0	0	0	0	0	0	0	0	0	0	0	0	0	0	0	0	0	0	0	0	0	0			0	0	0	0	0	0	0	0	0	0	0	0	0	0	0
	0	0	0	0	0	0	0	0	0	0	0	0	0	0	0	0	0	0	0	0	0	0	0	0	0	0	0	0	0	0	0	0			0	0	0	0	0	0	0	0	0	0	0	0	0	0	0
	0	0	0	0	0	0	0	0	0	0	0	0	0	0	0	0	0	0	0	0	0	0	0	0	0	0	0	0	0	0	0	0			0	0	0	0	0	0	0	0	0	0	0	0	0	0	0
	0	0	0	0	0	0	0	0	0	0	0	0	0	0	0	0	0	0	0	0	0	0	0	0	0	0	0	0	0	0	0	0			0	0	0	0	0	0	0	0	0	0	0	0	0	0	0
	0	0	0	0	0	0	0	0	0	0	0	0	0	0	0	0	0	0	0	0	0	0	0	0	0	0	0	0	0	0	0	0			0	0	0	0	0	0	0	0	0	0	0	0	0	0	0
	0	0	0	0	0	0	0	0	0	0	0	0	0	0	0	0	0	0	0	0	0	0	0	0	0	0	0	0	0	0	0	0			0	0	0	0	0	0	0	0	0	0	0	0	0	0	0
	0	0	0	0	0	0	0	0	0	0	0	0	0	0	0	0	0	0	0	0	0	0	0	0	0	0	0	0	0	0	0	0			0	0	0	0	0	0	0	0	0	0	0	0	0	0	0
	0	0	0	0	0	0	0	0	0	0	0	0	0	0	0	0	0	0	0	0	0	0	0	0	0	0	0	0	0	0	0	0			0	0	0	0	0	0	0	0	0	0	0	0	0	0	0
	0	0	0	0	0	0	0	0	0	0	0	0	0	0	0	0	0	0	0	0	0	0	0	0	0	0	0	0	0	0	0	0			0	0	0	0	0	0	0	0	0	0	0	0	0	0	0
	0	0	0	0	0	0	0	0	0	0	0	0	0	0	0	0	0	0	0	0	0	0	0	0	0	0	0	0	0	0	0	0			0	0	0	0	0	0	0	0	0	0	0	0	0	0	0
	0	0	0	0	0	0	0	0	0	0	0	0	0	0	0	0	0	0	0	0	0	0	0	0	0	0	0	0	0	0	0	0			0	0	0	0	0	0	0	0	0	0	0	0	0	0	0
	0	0	0	0	0	0	0	0	0	0	0	0	0	0	0	0	0	0	0	0	0	0	0	0	0	0	0	0	0	0	0	0			0	0	0	0	0	0	0	0	0	0	0	0	0	0	0
	0	0	0	0	0	0	0	0	0	0	0	0	0	0	0	0	0	0	0	0	0	0	0	0	0	0	0	0	0	0	0	0			0	0	0	0	0	0	0	0	0	0	0	0	0	0	0
	0	0	0	0	0	0	0	0	0	0	0	0	0	0	0	0	0	0	0	0	0	0	0	0	0	0	0	0	0	0	0	0			0	0	0	0	0	0	0	0	0	0	0	0	0	0	0
	0	0	0	0	0	0	0	0	0	0	0	0	0	0	0	0	0	0	0	0	0	0	0	0	0	0	0	0	0	0	0	0			0	0	0	0	0	0	0	0	0	0	0	0	0	0	0
	0	0	0	0	0	0	0	0	0	0	0	0	0	0	0	0	0	0	0	0	0	0	0	0	0	0	0	0	0	0	0	0			0	0	0	0	0	0	0	0	0	0	0	0	0	0	0
	0	0	0	0	0	0	0	0	0	0	0	0	0	0	0	0	0	0	0	0	0	0	0	0	0	0	0	0	0	0	0	0			0	0	0	0	0	0	0	0	0	0	0	0	0	0	0
	0	0	0	0	0	0	0	0	0	0	0	0	0	0	0	0	0	0	0	0	0	0	0	0	0	0	0	0	0	0	0	0			0	0	0	0	0	0	0	0	0	0	0	0	0	0	0
	0	0	0	0	0	0	0	0	0	0	0	0	0	0	0	0	0	0	0	0	0	0	0	0	0	0	0	0	0	0	0	0			0	0	0	0	0	0	0	0	0	0	0	0	0	0	0
	0	0	0	0	0	0	0	0	0	0	0	0	0	0	0	0	0	0	0	0	0	0	0	0	0	0	0	0	0	0	0	0			0	0	0	0	0	0	0	0	0	0	0	0	0	0	0
	0	0	0	0	0	0	0	0	0	0	0	0	0	0	0	0	0	0	0	0	0	0	0	0	0	0	0	0	0	0	0	0			0	0	0	0	0	0	0	0	0	0	0	0	0	0	0
	0	0	0	0	0	0	0	0	0	0	0	0	0	0	0	0	0	0	0	0	0	0	0	0	0	0	0	0	0	0	0	0			0	0	0	0	0	0	0	0	0	0	0	0	0	0	0
	0	0	0	0	0	0	0	0	0	0	0	0	0	0	0	0	0	0	0	0	0	0	0	0	0	0	0	0	0	0	0	0			0	0	0	0	0	0	0	0	0	0	0	0	0	0	0
	0	0	0	0	0	0	0	0	0	0	0	0	0	0	0	0	0	0	0	0	0	0	0	0	0	0	0	0	0	0	0	0			0	0	0	0	0	0	0	0	0	0	0	0	0	0	0
	0	0	0	0	0	0	0	0	0	0	0	0	0	0	0	0	0	0	0	0	0	0	0	0	0	0	0	0	0	0	0	0			0	0	0	0	0	0	0	0	0	0	0	0	0	0	0
	0	0	0	0	0	0	0	0	0	0	0	0	0	0	0	0	0	0	0	0	0	0	0	0	0	0	0	0	0	0	0	0			0	0	0	0	0	0	0	0	0	0	0	0	0	0	0
	0	0	0	0	0	0	0	0	0	0	0	0	0	0	0	0	0	0	0	0	0	0	0	0	0	0	0	0	0	0	0	0			0	0	0	0	0	0	0	0	0	0	0	0	0	0	0
	0	0	0	0	0	0	0	0	0	0	0	0	0	0	0	0	0	0	0	0	0	0	0	0	0	0	0	0	0	0	0	0			0	0	0	0	0	0	0	0	0	0	0	0	0	0	0
	0	0	0	0	0	0	0	0	0	0	0	0	0	0	0	0	0	0	0	0	0	0	0	0	0	0	0	0	0	0	0	0			0	0	0	0	0	0	0	0	0	0	0	0	0	0	0
	0	0	0	0	0	0	0	0	0	0	0	0	0	0	0	0	0	0	0	0	0	0	0	0	0	0	0	0	0	0	0	0			0	0	0	0	0	0	0	0	0	0	0	0	0	0	0
	0	0	0	0	0	0	0	0	0	0	0	0	0	0	0	0	0	0	0	0	0	0	0	0	0	0	0	0	0	0	0	0			0	0	0	0	0	0	0	0	0	0	0	0	0	0	0
	0	0	0	0	0	0	0	0	0	0	0	0	0	0	0	0	0	0	0	0	0	0	0	0	0	0	0	0	0	0	0	0			0	0	0	0	0	0	0	0	0	0	0	0	0	0	0
	0	0	0	0	0	0	0	0	0	0	0	0	0	0	0	0	0	0	0	0	0	0	0	0	0	0	0	0	0	0	0	0			0	0	0	0	0	0	0	0	0	0	0	0	0	0	0
	0	0	0	0	0	0	0	0	0	0	0	0	0	0	0	0	0	0	0	0	0	0	0	0	0	0	0	0	0	0	0	0			0	0	0	0	0	0	0	0	0	0	0	0	0	0	0
	0	0	0	0	0	0	0	0	0	0	0	0	0	0	0	0	0	0	0	0	0	0	0	0	0	0	0	0	0	0	0	0			0	0	0	0	0	0	0	0	0	0	0	0	0	0	0
	0	0	0	0	0	0	0	0	0	0	0	0	0	0	0	0	0	0	0	0	0	0	0	0	0	0	0	0	0	0	0	0			0	0	0	0	0	0	0	0	0	0	0	0	0	0	0
	0	0	0	0	0	0	0	0	0	0	0	0	0	0	0	0	0	0	0	0	0	0	0	0	0	0	0	0	0	0	0	0			0	0	0	0	0	0	0	0	0	0	0	0	0	0	0
	0	0	0	0	0	0	0	0	0	0	0	0	0	0	0	0	0	0	0	0	0	0	0	0	0	0	0	0	0	0	0	0			0	0	0	0	0	0	0	0	0	0	0	0	0	0	0
	0	0	0	0	0	0	0	0	0	0	0	0	0	0	0	0	0	0	0	0	0	0	0	0	0	0	0	0	0	0	0	0			0	0	0	0	0	0	0	0	0	0	0	0	0	0	0
	0	0	0	0	0	0	0	0	0	0	0	0	0	0	0	0	0	0	0	0	0	0	0	0	0	0	0	0	0	0	0	0			0	0	0	0	0	0	0	0	0	0	0	0	0	0	0
	0	0	0	0	0	0	0	0	0	0	0	0	0	0	0	0	0	0	0	0	0	0	0	0	0	0	0	0	0	0	0	0			0	0	0	0	0	0	0	0	0	0	0	0	0	0	0
	0	0	0	0	0	0	0	0	0	0	0	0	0	0	0	0	0	0	0	0	0	0	0	0	0	0	0	0	0	0	0	0			0	0	0	0	0	0	0	0	0	0	0	0	0	0	0
	0	0	0	0	0	0	0	0	0	0	0	0	0	0	0	0	0	0	0	0	0	0	0	0	0	0	0	0	0	0	0	0			0	0	0	0	0	0	0	0	0	0	0	0	0	0	0
	0	0	0	0	0	0	0	0	0	0	0	0	0	0	0	0	0	0	0	0	0	0	0	0	0	0	0	0	0	0	0	0			0	0	0	0	0	0	0	0	0	0	0	0	0	0	0
	0	0	0	0	0	0	0	0	0	0	0	0	0	0	0	0	0	0	0	0	0	0	0	0	0	0	0	0	0	0	0	0			0	0	0	0	0	0	0	0	0	0	0	0	0	0	0
	0	0	0	0	0	0	0	0	0	0	0	0	0	0	0	0	0	0	0	0	0	0	0	0	0	0	0	0	0	0	0	0			0	0	0	0	0	0	0	0	0	0	0	0	0	0	0
	0	0	0	0	0	0	0	0	0	0	0	0	0	0	0	0	0	0	0	0	0	0	0	0	0	0	0	0	0	0	0	0			0	0	0	0	0	0	0	0	0	0	0	0	0	0	0
	0	0	0	0	0	0	0	0	0	0	0	0	0	0	0	0	0	0	0	0	0	0	0	0	0	0	0	0	0	0	0	0			0	0	0	0	0	0	0	0	0	0	0	0	0	0	0
	0	0	0	0	0	0	0	0	0	0	0	0	0	0	0	0	0	0	0	0	0	0	0	0	0	0	0	0	0	0	0	0			0	0	0	0	0	0	0	0	0	0	0	0	0	0	0
	0	0	0	0	0	0	0	0	0	0	0	0	0	0	0	0	0	0	0	0	0	0	0	0	0	0	0	0	0	0	0	0			0	0	0	0	0	0	0	0	0	0	0	0	0	0	0
	0	0	0	0	0	0	0	0	0	0	0	0	0	0	0	0	0	0	0	0	0	0	0	0	0	0	0	0	0	0	0	0			0	0	0	0	0	0	0	0	0	0	0	0	0	0	0
	0	0	0	0	0	0	0	0	0	0	0	0	0	0	0	0	0	0	0	0	0	0	0	0	0	0	0	0	0	0	0	0			0	0	0	0	0	0	0	0	0	0	0	0	0	0	0
	0	0	0	0	0	0	0	0	0	0	0	0	0	0	0	0	0	0	0	0	0	0	0	0	0	0	0	0	0	0	0	0			0	0	0	0	0	0	0	0	0	0	0	0	0	0	0
	0	0	0	0	0	0	0	0	0	0	0	0	0	0	0	0	0	0	0	0	0	0	0	0	0	0	0	0	0	0	0	0			0	0	0	0	0	0	0	0	0	0	0	0	0	0	0
	0	0	0	0	0	0	0	0	0	0	0	0	0	0	0	0	0	0	0	0	0	0	0	0	0	0	0	0	0	0	0	0			0	0	0	0	0	0	0	0	0	0	0	0	0	0	0
	0	0	0	0	0	0	0	0	0	0	0	0	0	0	0	0	0	0	0	0	0	0	0	0	0	0	0	0	0	0	0	0			0	0	0	0	0	0	0	0	0	0	0	0	0	0	0
	0	0	0	0	0	0	0	0	0	0	0	0	0	0	0	0	0	0	0	0	0	0	0	0	0	0	0	0	0	0	0	0			0	0	0	0	0	0	0	0	0	0	0	0	0	0	0
	0	0	0	0	0	0	0	0	0	0	0	0	0	0	0	0	0	0	0	0	0	0	0	0	0	0	0	0	0	0	0	0			0	0	0	0	0	0	0	0	0	0	0	0	0	0	0
	0	0	0	0	0	0	0	0	0	0	0	0	0	0	0	0	0	0	0	0	0	0	0	0	0	0	0	0	0	0	0	0			0	0	0	0	0	0	0	0	0	0	0	0	0	0	0
	0	0	0	0	0	0	0	0	0	0	0	0	0	0	0	0	0	0	0	0	0	0	0	0	0	0	0	0	0	0	0	0			0	0	0	0	0	0	0	0	0	0	0	0	0	0	0
	0	0	0	0	0	0	0	0	0	0	0	0	0	0	0	0	0	0	0	0	0	0	0	0	0	0	0	0	0	0	0	0			0	0	0	0	0	0	0	0	0	0	0	0	0	0	0
	0	0	0	0	0	0	0	0	0	0	0	0	0	0	0	0	0	0	0	0	0	0	0	0	0	0	0	0	0	0	0	0			0	0	0	0	0	0	0	0	0	0	0	0	0	0	0
	-0.133333	0	0	0	0	0	0	0	0	0	0	0	0	0	0	0	0	0	0	0	0	0	0	0	0	0	0	0	0	0	0	0			-0.133333	-0.128577	-0.114382	-0.0909572	-0.0586374	-0.0178575	0	0	0	0	0	0	0	0	0
	-0.266667	-0.133333	0	0	0	0	0	0	0	0	0	0	0	0	0	0	0	0	0	0	0	0	0	0	0	0	0	0	0	0	0	0			-0.266667	-0.261546	-0.246274	-0.221111	-0.186471	-0.142882	-0.0909572	-0.0313569	0	0	0	0	0	0	0
	-0.4	-0.266667	-0.133333	0	0	0	0	0	0	0	0	0	0	0	0	0	0	0	0	0	0	0	0	0	0	0	0	0	0	0	0	0			-0.4	-0.394454	-0.37793	-0.350758	-0.313452	-0.266667	-0.211146	-0.147674	-0.0770393	0	0	0	0	0	0
	-0.533333	-0.4	-0.266667	-0.133333	0	0	0	0	0	0	0	0	0	0	0	0	0	0	0	0	0	0	0	0	0	0	0	0	0	0	0	0			-0.533333	-0.527285	-0.509288	-0.479766	-0.439373	-0.388927	-0.329338	-0.261546	-0.186471	-0.104977	-0.0178575	0	0	0	0
	-0.666667	-0.533333	-0.4	-0.266667	-0.133333	0	0	0	0	0	0	0	0	0	0	0	0	0	0	0	0	0	0	0	0	0	0	0	0	0	0	0			-0.666667	-0.660017	-0.640261	-0.607959	-0.563956	-0.509288	-0.445079	-0.372459	-0.2925	-0.206183	-0.114382	-0.0178575	0	0	0
	-0.8	-0.666667	-0.533333	-0.4	-0.266667	-0.133333	0	0	0	0	0	0	0	0	0	0	0	0	0	0	0	0	0	0	0	0	0	0	0	0	0	0			-0.8	-0.792615	-0.770727	-0.735089	-0.686819	-0.627249	-0.557779	-0.479766	-0.394454	-0.302944	-0.206183	-0.104977	0	0	0
	-0.933333	-0.8	-0.666667	-0.533333	-0.4	-0.266667	-0.133333	0	0	0	0	0	0	0	0	0	0	0	0	0	0	0	0	0	0	0	0	0	0	0	0	0			-0.933333	-0.925032	-0.900505	-0.8608	-0.80743	-0.742136	-0.666667	-0.582647	-0.491506	-0.394454	-0.2925	-0.186471	-0.0770393	0	0
	-1.06667	-0.933333	-0.8	-0.666667	-0.533333	-0.4	-0.266667	-0.133333	0	0	0	0	0	0	0	0	0	0	0	0	0	0	0	0	0	0	0	0	0	0	0	0			-1.06667	-1.05719	-1.02932	-0.984564	-0.925032	-0.853023	-0.770727	-0.680067	-0.582647	-0.479766	-0.372459	-0.261546	-0.147674	-0.0313569	0
	-1.2	-1.06667	-0.933333	-0.8	-0.666667	-0.533333	-0.4	-0.266667	-0.133333	0	0	0	0	0	0	0	0	0	0	0	0	0	0	0	0	0	0	0	0	0	0	0			-1.2	-1.18896	-1.15673	-1.10557	-1.03852	-0.958633	-0.868629	-0.770727	-0.666667	-0.557779	-0.445079	-0.329338	-0.211146	-0.0909572	0
	-1.33333	-1.2	-1.06667	-0.933333	-0.8	-0.666667	-0.533333	-0.4	-0.266667	-0.133333	0	0	0	0	0	0	0	0	0	0	0	0	0	0	0	0	0	0	0	0	0	0			-1.33333	-1.32013	-1.28198	-1.22254	-1.14625	-1.05719	-0.958633	-0.853023	-0.742136	-0.627249	-0.509288	-0.388927	-0.266667	-0.142882	-0.0178575
	-1.46667	-1.33333	-1.2	-1.06667	-0.933333	-0.8	-0.666667	-0.533333	-0.4	-0.266667	-0.133333	0	0	0	0	0	0	0	0	0	0	0	0	0	0	0	0	0	0	0	0	0			-1.46667	-1.45025	-1.40372	-1.33333	-1.24575	-1.14625	-1.03852	-0.925032	-0.80743	-0.686819	-0.563956	-0.439373	-0.313452	-0.186471	-0.0586374
	-1.6	-1.46667	-1.33333	-1.2	-1.06667	-0.933333	-0.8	-0.666667	-0.533333	-0.4	-0.266667	-0.133333	0	0	0	0	0	0	0	0	0	0	0	0	0	0	0	0	0	0	0	0			-1.6	-1.57836	-1.51926	-1.43431	-1.33333	-1.22254	-1.10557	-0.984564	-0.8608	-0.735089	-0.607959	-0.479766	-0.350758	-0.221111	-0.0909572
	-1.73333	-1.6	-1.46667	-1.33333	-1.2	-1.06667	-0.933333	-0.8	-0.666667	-0.533333	-0.4	-0.266667	-0.133333	0	0	0	0	0	0	0	0	0	0	0	0	0	0	0	0	0	0	0			-1.73333	-1.70186	-1.62288	-1.51926	-1.40372	-1.28198	-1.15673	-1.02932	-0.900505	-0.770727	-0.640261	-0.509288	-0.37793	-0.246274	-0.114382
	-1.86667	-1.73333	-1.6	-1.46667	-1.33333	-1.2	-1.06667	-0.933333	-0.8	-0.666667	-0.533333	-0.4	-0.266667	-0.133333	0	0	0	0	0	0	0	0	0	0	0	0	0	0	0	0	0	0			-1.86667	-1.81144	-1.70186	-1.57836	-1.45025	-1.32013	-1.18896	-1.05719	-0.925032	-0.792615	-0.660017	-0.527285	-0.394454	-0.261546	-0.128577
	-2	-1.86667	-1.73333	-1.6	-1.46667	-1.33333	-1.2	-1.06667	-0.933333	-0.8	-0.666667	-0.533333	-0.4	-0.266667	-0.133333	0	0	0	0	0	0	0	0	0	0	0	0	0	0	0	0	0			-2	-1.86667	-1.73333	-1.6	-1.46667	-1.33333	-1.2	-1.06667	-0.933333	-0.8	-0.666667	-0.533333	-0.4	-0.266667	-0.133333
[truncated: 194 more columns]

## Sheet: Readme
Each cell in each gradient in the worksheet "Gradients" corresponds to the position of a substrate on a 96 x 32 peptide microarray.
The numerical value in each cell lists the decrease in intensity due to the presence of a gradient. Values are on a
log2 transformed scale and are added to the raw spot intensities in the in in silico experiment. For all cases where an
intraslide gradient was present, a gradient from the set of gradients 1-15 was randomly selected and added to the raw intensities of
a slide. In this way, each slide could be affected by a different gradient, which further adds to the detrimental effect of intraslide
gradients on statistical tests to determine which spots have been significantly affected between conditions.
The gradients that are given here have a maximum deviation of 2, a value that we often encounter in real experiments with peptide
microarrays. This value was used in the in silico experiment, except for the conditions where the effect of the magnitude
of the gradient effect was tested (Figure 4b)
